# Supplementary material for: Dual-Functional Gel-Based Delivery of Chitosan-Coated Gold Nanoparticles for Accelerated Bone Healing in Defect Models
Source: Pharmaceutics. 2026 Jul 10;18(7):843. doi: 10.3390/pharmaceutics18070843 (PMC13414683; doi:10.3390/pharmaceutics18070843)
Supplement: Supplementary file 1 [file pharmaceutics-18-00843-s001.zip]

Archive with 1 entries (1 files):
- pharmaceutics-4335936-supplementary.pdf
